# Supplementary material for: Lidocaine Inhibited Tendon Cell Proliferation and Extracellular Matrix Production by Down Regulation of Cyclin A, CDK2, Type I and Type III Collagen Expression
Source: Int J Mol Sci. 2022 Aug 7;23(15):8787. doi: 10.3390/ijms23158787 (PMC9368801; doi:10.3390/ijms23158787)
Supplement: Supplementary file 1 [file ijms-23-08787-s001.zip]

Archive with 1 entries (1 files):
- ijms-1859219-supplementary.pdf
